# Supplementary material for: Comparison of testing methods assessing the in vitro efficacy of the combination of aztreonam with avibactam on multidrug-resistant Gram-negative bacilli
Source: Ann Clin Microbiol Antimicrob. 2024 May 25;23:47. doi: 10.1186/s12941-024-00708-0 (PMC11127339; doi:10.1186/s12941-024-00708-0)
Supplement: Supplementary file 1 — Supplementary Material 1. [file 12941_2024_708_MOESM1_ESM.xlsx]

## Sheet: Supplementary Data S1
Supplementary data S1
Strain reference	Species identification	Mechanism of resistance (beta-lactamases)	Carbapenemase family	BMD ATM-AVI MIC (mg/l) VALEUR BRUTE	DE CAZ-AVI-ATM	SS CAZ-AVI-ATM (mg/l) brut	MTS ATM-AVI MIC (mg/L) BRUT
3	Escherichia coli	IMP-1	IMP	0.12	no growth	0.125	0.094
4	Escherichia coli	NDM-4, CTX-M-15, CMY-6	NDM	8	no growth	8	4
5	Escherichia coli	NDM-7, CTX-M-15	NDM	8	no growth	3	1.5
6	Escherichia coli	OXA-244	OXA-48-like	0.12	no growth	0.094	0.094
7	Escherichia coli	NDM-5 TEM-187 CMY-42	NDM	4	no growth	8	6
8	Escherichia coli	VIM-1	VIM	0.06	no growth	0.19	0.032
9	Escherichia coli	NDM-5 + OXA-181	NDM, OXA-48-like	0.06	no growth	0.094	0.064
10	Escherichia coli	NDM-5 CTX-M-55	NDM	0.5	no growth	1.5	1
11	Escherichia coli	VIM-2	VIM	<=0,03	no growth	0.047	0.023
95	Escherichia coli	hpAmpC	non carbapenemase	2	no growth	4	1
96	Escherichia coli	NDM-1, PER-3, CMY-6	NDM	16	no growth	32	12
97	Escherichia coli	NDM-5, CTX-M-15	NDM	1	no growth	1.5	0.5
98	Escherichia coli	VIM-1	VIM	2	no growth	0.064	0.064
100	Escherichia coli	NDM-5 CMY-42	NDM	8	no growth	12	4
101	Escherichia coli	VIM	VIM	0.12	no growth	0.25	0.125
102	Escherichia coli	NDM-1 + OXA-232, CTX-M-15	NDM, OXA-48-like	0.25	no growth	0.38	0.19
103	Escherichia coli	NDM-5, CMY-42	NDM	4	no growth	8	4
104	Escherichia coli	KPC-3	KPC	0.06	no growth	0.094	0.047
12	Escherichia coli	VIM	VIM	0.06	no growth	0.064	0.032
13	Klebsiella pneumoniae	NDM-1 + OXA-48, CTX-M-15	NDM, OXA-48-like	0.12	no growth	0.75	0.125
14	Klebsiella pneumoniae	IMP-8 + OXA-48	IMP, OXA-48-like	2	no growth	0.5	0.25
15	Klebsiella pneumoniae	KPC-2	KPC	0.25	no growth	0.19	0.19
16	Klebsiella pneumoniae	KPC-2 + NDM-1	NDM, KPC	0.06	no growth	0.064	0.032
17	Klebsiella pneumoniae	KPC-3 + OXA-48	KPC, OXA-48-like	0.25	no growth	0.19	0.125
18	Klebsiella pneumoniae	NDM-5 + OXA-181	NDM, OXA-48-like	0.25	no growth	0.5	0.25
19	Klebsiella pneumoniae	NDM-1 + OXA-232	NDM, OXA-48-like	0.5	no growth	0.75	0.38
20	Klebsiella pneumoniae	NDM-1, CTX-M-15	NDM	0.25	no growth	0.75	0.19
21	Klebsiella pneumoniae	VIM-1, CTX-M-15	VIM	0.12	no growth	0.25	0.094
22	Klebsiella pneumoniae	NDM	NDM	0.12	no growth	0.38	0.125
23	Klebsiella pneumoniae	NDM-1, CTX-M-15	NDM	0.12	no growth	0.25	0.19
24	Klebsiella pneumoniae	NDM-1, CTX-M-15	NDM	0.12	no growth	0.25	0.125
25	Klebsiella pneumoniae	NDM-1, CTX-M-15	NDM	0.12	no growth	0.25	0.125
26	Klebsiella pneumoniae	NDM-1, CTX-M-15	NDM	0.25	no growth	0.38	0.19
27	Klebsiella pneumoniae	NDM-5, CTX-M-15	NDM	0.5	no growth	0.38	0.25
28	Klebsiella pneumoniae	NDM-5	NDM	0.12	no growth	0.19	0.094
29	Klebsiella pneumoniae	NDM-1, CTX-M-15	NDM	0.12	no growth	0.25	0.19
30	Klebsiella pneumoniae	NDM-5, CTX-M-15	NDM	0.06	no growth	0.064	0.047
31	Klebsiella pneumoniae	NDM-1, CTX-M-15, CMY-6	NDM	0.5	no growth	0.75	0.25
32	Klebsiella pneumoniae	NDM	NDM	0.12	no growth	0.25	0.19
33	Klebsiella pneumoniae	NDM-5 + OXA-48, CTX-M-15 + CTX-M-14	NDM, OXA-48-like	0.25	no growth	0.5	0.25
34	Klebsiella pneumoniae	NDM-1 + OXA-232	NDM, OXA-48-like	0.5	no growth	1	0.38
35	Klebsiella pneumoniae	NDM-1 + OXA-232	NDM, OXA-48-like	1	no growth	1	0.38
36	Klebsiella pneumoniae	NDM-1 + OXA-232	NDM, OXA-48-like	0.25	no growth	0.75	0.19
37	Klebsiella pneumoniae	NDM-1, CTX-M-15	NDM	0.06	no growth	0.047	0.032
38	Klebsiella pneumoniae	NDM-5, CTX-M-15	NDM	0.06	no growth	0.064	0.032
39	Klebsiella pneumoniae	NDM-1, CTX-M-15	NDM	0.12	no growth	0.25	0.125
40	Klebsiella pneumoniae	NDM-1, CTX-M-15	NDM	0.12	no growth	0.25	0.19
41	Klebsiella pneumoniae	NDM-1 + OXA-232	NDM, OXA-48-like	0.25	no growth	0.5	0.25
42	Klebsiella pneumoniae	NDM-1 + OXA-232	NDM, OXA-48-like	0.25	no growth	0.38	0.25
43	Klebsiella pneumoniae	NDM-5 + OXA-48, CTX-M-15 + CTX-M-14	NDM, OXA-48-like	0.12	no growth	0.38	0.19
44	Klebsiella pneumoniae	VIM-1	VIM	<=0,03	no growth	0.023	<=0.016
45	Klebsiella pneumoniae	VIM-1, CTX-M-15	VIM	0.06	no growth	0.047	<=0.016
46	Klebsiella oxytoca	KPC-3	KPC	4	no growth	2	3
85	Klebsiella oxytoca	VIM-1	VIM	0.5	no growth	1.5	1
86	Klebsiella oxytoca	NDM-1, CMY-6	NDM	0.12	no growth	0.25	0.094
87	Klebsiella oxytoca	NDM-1 + OXA-48, CMY-6	NDM, OXA-48-like	0.12	no growth	0.19	0.094
88	Klebsiella oxytoca	NDM-1, CTX-M-15	NDM	<=0,03	no growth	0.023	<=0.016
47	Klebsiella oxytoca	VIM-1 + KPC-2	VIM, KPC	0.25	no growth	0.094	0.094
48	Klebsiella oxytoca	VIM-1 ACC-1	VIM	0.25	no growth	0.38	0.75
49	Serratia marcescens	NDM-1, CTX-M-15	NDM	1	no growth	1.5	0.5
77	Serratia marcescens	OXA-427 SHV-12	OXA-427	16	no growth	32	12
78	Serratia marcescens	hpAmpC	non carbapenemase	16	no growth	12	24
50	Serratia marcescens	NDM-1, CTX-M-15, SHV-2a	NDM	0.5	growth	0.75	0.25
51	Serratia marcescens	IMP-11	IMP	0.5	no growth	0.5	0.38
90	Providencia stuartii	NDM-1	NDM	0.06	no growth	0.094	0.047
89	Proteus mirabilis	NDM-1	NDM	0.25	no growth	0.19	0.125
79	Klebsiella aerogenes	NDM-4	NDM	0.5	no growth	0.064	0.047
52	Enterobacter cloacae	NDM-1	NDM	0.25	no growth	0.38	0.19
53	Enterobacter cloacae	NDM-5	NDM	0.06	no growth	0.064	0.032
54	Enterobacter cloacae	OXA-48	OXA-48-like	0.12	no growth	0.125	0.125
55	Enterobacter cloacae	VIM-2	VIM	4	no growth	2	4
56	Enterobacter cloacae	VIM-1 CTX-M-15	VIM	0.25	no growth	0.5	0.19
57	Citrobacter freundii	KPC-4	KPC	2	no growth	1.5	0.75
80	Citrobacter freundii	VIM-4	VIM	1	no growth	3	1.5
81	Citrobacter freundii	NDM-1 + OXA-48	NDM, OXA-48-like	0.12	no growth	0.25	0.094
82	Citrobacter freundii	NDM-1 CMY-6	NDM	0.5	no growth	0.5	0.125
83	Citrobacter freundii	VIM-1 SHV-12	VIM	0.06	no growth	0.38	0.094
84	Citrobacter freundii	VIM-1 + OXA-48	VIM, OXA-48-like	0.25	no growth	0.5	0.19
58	Citrobacter freundii	NDM-1 + OXA-48	NDM, OXA-48-like	0.12	no growth	0.19	0.094
59	Citrobacter freundii	VIM-1	VIM	0.25	no growth	0.5	0.19
60	Pseudomonas aeruginosa	VIM-2	VIM	8	no growth	6	6
61	Pseudomonas aeruginosa	VIM-2	VIM	16	no growth	8	4
62	Pseudomonas aeruginosa	IMP-1	IMP	8	no growth	4	6
63	Pseudomonas aeruginosa	/	non carbapenemase	16	no growth	16	12
64	Pseudomonas aeruginosa	/	non carbapenemase	64	no growth	16	32
65	Pseudomonas aeruginosa	/	non carbapenemase	64	no growth	16	24
66	Pseudomonas aeruginosa	VIM-2	VIM	16	no growth	16	16
67	Pseudomonas aeruginosa	VIM-2	VIM	16	no growth	8	6
68	Pseudomonas aeruginosa	NDM-1 + VIM-5	NDM, VIM	64	growth	128	48
69	Pseudomonas aeruginosa	VIM-2	VIM	64	growth	32	24
70	Pseudomonas aeruginosa	NDM-1	NDM	8	no growth	12	8
91	Pseudomonas aeruginosa	GES-1	non carbapenemase	64	no growth	32	24
92	Pseudomonas aeruginosa	VIM-2, GES-13	VIM	4	no growth	2	3
93	Pseudomonas aeruginosa	IMP-1 VEB-1	IMP	16	no growth	24	16
94	Pseudomonas aeruginosa	GES-5	GES	16	no growth	4	24
71	Pseudomonas aeruginosa	IMP-13	IMP	16	no growth	12	8
Caption: ATM : aztreonam; CAZ-AVI: ceftazidim-avibactam; ATM-AVI : aztreonam-avibactam; No : no inhibitation growth; BMD: Broth microdilution; DE: Disk elution method; SS: Strip Stacking Method; MTS: MIC Test Stip method.
