# Supplementary material for: Comparison of testing methods assessing the in vitro efficacy of the combination of aztreonam with avibactam on multidrug-resistant Gram-negative bacilli
Source: Ann Clin Microbiol Antimicrob. 2024 May 25;23:47. doi: 10.1186/s12941-024-00708-0 (PMC11127339; doi:10.1186/s12941-024-00708-0)
Supplement: Supplementary file 2 — Supplementary Material 2. [file 12941_2024_708_MOESM2_ESM.xlsx]

## Sheet: Supplementary Data S2
Supplementary data Table 2 : Reproducibility of antibiotic susceptiblity testing method on selected strains.
Strain ref	Species identification	BMD AVI-ATM MIC (mg/l)	BMD AZT MIC (mg/l)	BMD CAZ-AVI (mg/l)	DE ATM	DE CAZ-AVI	DE CAZ-AVI-ATM	SS ATM (mg/l)	SS CAZ-AVI (mg/l)	SS CAZ-AVI-ATM (mg/l)	MTS AVI-ATM (mg/L)
1453579765	Escherichia coli	0.5	>64	>32	No	No	Yes	256	256	0.5	1.5
1453579765	Escherichia coli	0.5	>64	>32	No	No	Yes	256	256	0.5	1.5
1453579765	Escherichia coli	0.5	>64	>32	No	No	Yes	256	256	0.5	1.5
1453579765	Escherichia coli	0.5	>64	>32	No	No	Yes	256	256	0.5	1.5
1453579765	Escherichia coli	0.5	>64	>32	No	No	Yes	256	256	0.5	1.5
1443333965	Klebsiella pneumoniae	0.12	>64	>32	No	No	Yes	64	256	0.125	0.25
1443333965	Klebsiella pneumoniae	0.12	>64	>32	No	No	Yes	64	256	0.125	0.25
1443333965	Klebsiella pneumoniae	0.12	>64	>32	No	No	Yes	64	256	0.125	0.25
1443333965	Klebsiella pneumoniae	0.12	>64	>32	No	No	Yes	64	256	0.125	0.25
1443333965	Klebsiella pneumoniae	0.12	>64	>32	No	No	Yes	64	256	0.125	0.25
1416845001	Pseudomonas aeruginosa	16	32	>32	No	No	Yes	256	256	256	16
1416845001	Pseudomonas aeruginosa	8	32	32	Yes	Yes	Yes	128	64	64	16
1416845001	Pseudomonas aeruginosa	8	64	32	Yes	Yes	Yes	128	64	64	16
1416845001	Pseudomonas aeruginosa	8	64	32	Yes	Yes	Yes	128	64	64	16
1416845001	Pseudomonas aeruginosa	8	64	32	Yes	Yes	Yes	128	96	128	16
Caption: ATM : aztreonam; CAZ-AVI: ceftazidim-avibactam; ATM-AVI : aztreonam-avibactam; No : no inhibitation growth; Yes : Inhibition growth; BMD: Broth microdilution; DE: Disk elution method; SS: Strip Stacking Method; MTS: MIC Test Stip method.
